# Supplementary material for: In Silico Analysis of SARS-CoV-2 Spike Proteins of Different Field Variants
Source: Vaccines (Basel). 2023 Mar 27;11(4):736. doi: 10.3390/vaccines11040736 (PMC10145761; doi:10.3390/vaccines11040736)
Supplement: Supplementary file 1 [file vaccines-11-00736-s001.zip]

Archive with 1 entries (1 files):
- vaccines-2258612-supplementary.pdf
